# Supplementary material for: Nurses’ Role in Obesity Management in Adults in Primary Healthcare Settings Worldwide: A Scoping Review
Source: Healthcare (Basel). 2024 Aug 26;12(17):1700. doi: 10.3390/healthcare12171700 (PMC11395003; doi:10.3390/healthcare12171700)
Supplement: Supplementary file 1 [file healthcare-12-01700-s001.zip]

Archive with 1 entries (1 files):
- healthcare-3171077-supplementary.pdf
